# Supplementary material for: Exploratory testing of functional blood oxygenation level dependent-MRI to image the renoprotective effect of Remote Ischaemic PreConditioning during partial nephrectomy
Source: Sci Rep. 2024 Dec 30;14:31996. doi: 10.1038/s41598-024-83643-6 (PMC11685923; doi:10.1038/s41598-024-83643-6)
Supplement: Supplementary file 1 — Supplementary Information 1. [file 41598_2024_83643_MOESM1_ESM.xlsx]

## Sheet: Baseline
Supplementary Information - S1 Data repository								All used raw data available. Baseline data and outcome measurements.
study_id	redcap_event_name	patient_document	sex	height	weight	bmi	skin_type	diabetes_mellitus	hypertension	pre_existing_ckd	coronary_heart_disease	status_after_nephrectomy	status_after_nss	urinary_tract_infection	infection_findings	ace_i_arb	diuretics	leukozten_pro_ul	leukozyten_pro_gf	kidneyside	type_of_tumour	rcc_histology	histology_type_other	staging_of_rcc	tumour_diameter	radius	exophytic	nearness_of_the_tumor	anterior_posterior	location	suffix_h	rns	comments	baseline_complete	operating_physician	ripc_yes_no	ripc_arm	end_time_of_ripc_protocol	start_time_of_ischaemia	delta_ripc_ischaemia	ischaemia_time	surgery___1	surgery___2	surgery___3	surgery___4	surgery___5	nephrectomy	vessels_clamped	major_artery_clamped
1	baseline_arm_1		1																															0								0	0	0	0	0
2	baseline_arm_1		1	183	93	27.8	0	0	0	0	0	0	0	0		0	0	4.9	1	0	1	1		1	38	1	2	2	3	3	0	8		2	Prof. Dr. Seifert and Dr. Ebbing	1	2	12:45:00	13:52:00	67	21	0	0	1	1	0	2	1	1
2	6_stunden_arm_1
2	1_tag_arm_1
2	2_tag_arm_1
2	3_tag_arm_1
2	4_tag_arm_1
2	5_tag_arm_1
3	baseline_arm_1		1	178	76	24	0	0	0	0	0	0	0	0		0	0	0.6	0	0	1	4	Muzinös tubuläres und spindelzelliges Nierenzellkarzinom	1	20	1	2	3	2	3	0	9		2	Prof. Dr. Seifert and Dr. Ebbing	1	2	09:14:00	10:19:00	65	12	0	0	1	1	0	2	1	1
3	6_stunden_arm_1
3	1_tag_arm_1
3	2_tag_arm_1
3	3_tag_arm_1
3	4_tag_arm_1
3	5_tag_arm_1
4	baseline_arm_1		0	165	73	26.8	0	0	1	0	0	0	0	0		1	1	6.6	1	1	1	2		1	14	1	2	2	2	1	0	6	Zweites, kleineres Nierenzellkarzinom 7mm	2	Prof. Dr. Seifert and Dr. Feicke	1	1	08:48:00	10:33:00	105	22	0	0	1	1	0	1	2	1
4	6_stunden_arm_1
4	1_tag_arm_1
4	2_tag_arm_1
4	3_tag_arm_1
4	4_tag_arm_1
4	5_tag_arm_1
5	baseline_arm_1		1	180	91	28.1	0	0	0	0	0	0	0	0		0	0	11.7	2	1	1	1		3	85	3	1	1	1	1	0	6		2	PD. Dr. Rentsch, Dr. Alloussi, Dr. Ebbing	0	1		13:37:00		14	1	0	0	0	0	3	2	1
5	6_stunden_arm_1
5	1_tag_arm_1
5	2_tag_arm_1
5	3_tag_arm_1
5	4_tag_arm_1
5	5_tag_arm_1
6	baseline_arm_1		0	170	56	19.4	0	0	1	0	0	0	0	0		0	1	142.3	25	0	3				14	1	1	2	2	2	0	6		2	Dr. Feicke and Dr. Ebbing	0	1		10:43:00		14	0	0	1	1	0	1	2	1
6	6_stunden_arm_1
6	1_tag_arm_1
6	2_tag_arm_1
6	3_tag_arm_1
6	4_tag_arm_1
6	5_tag_arm_1
7	baseline_arm_1		1	175	85	27.8	0	1	1	1	0	0	0	0		1	1	3.9	1	1	1	1		1	30	1	1	3	3	3	0	8		2	Prof. Dr Seifert, PD Dr. Rentsch, Dr. Schumacher	0					9.45	1	0	0	0	0	1	1	1
7	6_stunden_arm_1
7	1_tag_arm_1
7	2_tag_arm_1
7	3_tag_arm_1
7	4_tag_arm_1
7	5_tag_arm_1
8	baseline_arm_1		1																															0								0	0	0	0	0
9	baseline_arm_1		1																															0								0	0	0	0	0
10	baseline_arm_1		1	172	105	35.5	0	0	0	0	0	0	0	0		0	0	18.2	3	1	1	1		1	16	1	1	3	1	3	0	8		2	Dr. Feicke	1	1	14:40:00	15:17:00	37	15	0	0	0	1	0	1	1	1
10	6_stunden_arm_1
10	1_tag_arm_1
10	2_tag_arm_1
10	3_tag_arm_1
10	4_tag_arm_1
10	5_tag_arm_1
11	baseline_arm_1		1	172	75	25.4	0	0	0	0	0	0	0	0		0	0	2.8	1	0	1	1		1	15	1	2	3	2	2	0	8		2	Dr. Feicke	0			13:20:00		15	0	0	1	1	0	2	1	1
11	6_stunden_arm_1
11	1_tag_arm_1
11	2_tag_arm_1
11	3_tag_arm_1
11	4_tag_arm_1
11	5_tag_arm_1
12	baseline_arm_1		1	188	106	30	0	0	0	0	0	0	0	0		0	0	2.7	0	1	1	2		1	24	1	1	1	1	1	0	4	Zweites, kleineres Karzinom am rechten Unterpol	2	Prof. Dr. Seifert	1	2	13:10:00	14:47:00	97	17	0	0	1	1	0	1	1	1
12	6_stunden_arm_1
12	1_tag_arm_1
12	2_tag_arm_1
12	3_tag_arm_1
12	4_tag_arm_1
12	5_tag_arm_1
13	baseline_arm_1		0	187	72	20.6	0	0	0	0	0	0	0	0		1	0	1.7	0	1	1	1		1	4	1	2	3	1	2	0	8		2	Prof. Dr. Seifert and Dr. Feicke	0					16	0	0	1	1	0	2	1	1
13	6_stunden_arm_1
13	1_tag_arm_1
13	2_tag_arm_1
13	3_tag_arm_1
13	4_tag_arm_1
13	5_tag_arm_1
14	baseline_arm_1		1	185	71	20.7	0	0	0	0	0	0	0	0		0	0	0.3	0	1	1	2		1	15	1	2	2	1	3	0	8		2	Prof. Dr. Seifert	1	1	12:54:00	13:22:00	28	16	0	0	1	1	0	2	1	1
14	6_stunden_arm_1
14	1_tag_arm_1
14	2_tag_arm_1
14	3_tag_arm_1
14	4_tag_arm_1
14	5_tag_arm_1
15	baseline_arm_1		0	170	70	24.2	0	0	0	0	0	0	0	0		0	0	5.5	1	1	1	1		1	25	1	2	3	2	2	0	8	Zusätzlich Angiomyolipom, max. D 11 mm, vollstänige Exzision	2	Dr. Feicke	1	2	08:40:00	09:15:00	35	18	0	0	1	1	0	2	1	1
15	6_stunden_arm_1
15	1_tag_arm_1
15	2_tag_arm_1
15	3_tag_arm_1
15	4_tag_arm_1
15	5_tag_arm_1
16	baseline_arm_1		1	191	84	23	0	0	0	0	0	0	0	0		0	0	33.6	6	0	1	2		1	32	1	1	3	2	3	0	8		2	Dr. Feicke and Dr. Ebbing	1	1	09:06:00	09:47:00	41	18	0	0	1	1	0	2	1	1
16	6_stunden_arm_1
16	1_tag_arm_1
16	2_tag_arm_1
16	3_tag_arm_1
16	4_tag_arm_1
16	5_tag_arm_1
17	baseline_arm_1		1	176	72	23.2	0	0	1	0	0	0	0	0		1	0	1.3	0	1	1	2		1	25	1	1	3	3	1	0	6		2	Prof. Dr. Seifert	0	1		11:11:00		12	0	0	0	1	0	2
17	6_stunden_arm_1
17	1_tag_arm_1
17	2_tag_arm_1
17	3_tag_arm_1
17	4_tag_arm_1
17	5_tag_arm_1
18	baseline_arm_1		1	189	65	18.2	0	0	1	1	1	0	0	1	urin_RIPC_018.pdf	1	0	703	126	1	1	2		1	34	1	2	3	2	2	0	8		2	Dr. Feicke	0	2		10:01:00		20	0	0	1	1	0	3	2	1
18	6_stunden_arm_1
18	1_tag_arm_1
18	2_tag_arm_1
18	3_tag_arm_1
18	4_tag_arm_1
18	5_tag_arm_1
[truncated: 44 more columns]

## Sheet: DeltaR2Star
Medullary deltaR2*
RIPC (0=no/1=yes)	PRÄOP BL	PRÄOP 7min	POSTOP BL	POSTOP 7min	Präop %	Postop %	Präop %punkte	Postop%punkte	Differenz
0	0.0137623	0.0134428	0.0121874	0.011792	0.976786	0.967552	2.32142	3.24475	-0.923332
0	0.0755858	0.0625	0.0144557	0.0120232	0.826875	0.831728	17.3125	16.8272	0.485261
0	0.0158418	0.0132551	0.0151795	0.0147788	0.836716	0.973596	16.3284	2.64035	13.6881
0	0.0290744	0.0229763	0.0158721	0.0139966	0.790258	0.881836	20.9742	11.8164	9.15783
0	0.0151344	0.0134391	0.0518135	0.0437254	0.887981	0.8439	11.2019	15.61	-4.40805
1	0.0163817	0.0137771	0.0126984	0.0126885	0.841008	0.99922	15.8992	0.0779839	15.8212
1	0.0275934	0.0248744	0.0231588	0.0154997	0.901461	0.669279	9.85393	33.0721	-23.2182
1	0.0362324	0.0259693	0.0175177	0.0163135	0.716742	0.931255	28.3258	6.87451	21.4513
1	0.0396197	0.0365898	0.0170053	0.0138986	0.923527	0.81731	7.64727	18.269	-10.6218
1	0.0178908	0.0154661	0.0152516	0.0124415	0.864473	0.815753	13.5527	18.4247	-4.87196
1	0.0329642	0.0261334	0.0135764	0.0129896	0.792781	0.956784	20.7219	4.32163	16.4003

## Sheet: NGAL pg ml 
RIPC (0=no/1=yes)	1	1	1	1	1	1	1	1	0	0	0	0	0	0	0
preop	15.6735	< 1,75	< 1,75	< 1,75	18.6098	22.0444	278.392	< 1,75	31.7881	324.683	131.856	< 1,75	562.713	1.7458	68.0133
6h	634.489	10.5939	136.096	968.833	163.579	3432.54	512.914	1363.78	550.863	129.359	2183.01	603.678	959.519	2591.5	607.416
1d	101.494	105.769	112.032	1844.7	525.101	381.849	669.055	1088.42	1591.64	83.5603	166.49	1892.39	259.46	775.496	70.3238
2d	344.184	20.1763	66.1609	57.9442	123.66	632.243	775.152	94.5964	362.168	111.191	301.651	955.028	833.931	649.668	195.674
3d	275.417	188.952	227.771	11.7726	84.1172	107.02	254.95	15.5093	329.61	39.4892	67.6276	20.4261	2255.88	282.318	NA
4d	504.956	122.217	156.24	156.24	48.2771	213.149	125.405	424.471	71.0624	23.7342	137.851	47.3847	353.145	275.509	NA
5d	477.134	243.594	31.6668	97.9785	70.8262	NA	115.501	173.078	299.725	447.222	1218.95	57.5299	438.409	NA	NA
