# Supplementary material for: Exploratory testing of functional blood oxygenation level dependent-MRI to image the renoprotective effect of Remote Ischaemic PreConditioning during partial nephrectomy
Source: Sci Rep. 2024 Dec 30;14:31996. doi: 10.1038/s41598-024-83643-6 (PMC11685923; doi:10.1038/s41598-024-83643-6)
Supplement: Supplementary file 2 — Supplementary Information 2. [file 41598_2024_83643_MOESM2_ESM.xlsx]

## Sheet: Tabelle1
	Patient	Medullary R2*	Medullary R2*	Absolute ∆R2*	∆R2* in % from baseline	Medullary R2*	Medullary R2*	Absolute ∆R2*	∆R2* in % from baseline
		baseline	7 min after furosemid			baseline	7 min after furosemid
		Preop				Postop
Intervention group (RIPC)	1	0.016381697 (100%)	0.013777137 (84.1%)	0.00260456	15.9	0.012698448 (100%)	0.012688546 (99.9%)	9.90274e-06	0.01
	2	0.027593396 (100%)	0.024874362 (90.1%)	0.00271903	9.9	0.023158787 (100%)	0.015499690 (66.9%)	0.0076591	33.1
	3	0.036232447 (100%)	0.025969330 (71.7%)	0.0102631	28.3	0.017517739 (100%)	0.016313480 (93.1%)	0.00120426	6.9
	4	0.039619650 (100%)	0.036589830 (92.4%)	0.00302982	7.6	0.017005261 (100%)	0.013898563 (81.7%)	0.0031067	18.3
	5	0.017890797 (100%)	0.015466112 (86.4%)	0.00242469	13.6	0.015251591 (100%)	0.012441538 (81.6%)	0.00281005	18.4
	6	0.032964184 (100%)	0.026133373 (79.3%)	0.00683081	20.7	0.013576367 (100%)	0.012989647 (95.7%)	0.000586721	4.3
Control group (noRIPC)	7	0.013762267 (100%)	0.013442787 (97.7%)	0.00031948	2.3	0.012187429 (100%)	0.011791977 (96.8%)	0.000395452	3.2
	8	0.075585789 (100%)	0.062500000 (82.7%)	0.0130858	17.3	0.014455693 (100%)	0.012023199 (83.2%)	0.00243249	16.8
	9	0.015841800 (100%)	0.013255084 (83.7%)	0.00258672	16.3	0.015179545 (100%)	0.014778751 (97.4%)	0.000400793	2.6
	10	0.029074448 (100%)	0.022976304 (79.0%)	0.00609814	21	0.015872141 (100%)	0.013996624 (88.2%)	0.00187552	11.8
	11	0.015134436 (100%)	0.013439089 (88.8%)	0.00169535	11.2	0.05181347 (100%)	0.043725400 (84.4%)	0.00808807	15.6
